# Supplementary material for: Hepatic-to-azygos vein redirection after a failed bifurcated graft Fontan conversion
Source: Interdiscip Cardiovasc Thorac Surg. 2023 Apr 5;36(4):ivad050. doi: 10.1093/icvts/ivad050 (PMC10120161; doi:10.1093/icvts/ivad050)
Supplement: ivad050_Supplementary_Data [file ivad050_Supplementary_Data.zip]

Archive with 5 entries (5 files):
- Video2 Post HV-AV connection.mov
- Suppl Fig S1 AoG post HV-PA.tif
- Suppl Fig S2 INNV VV collat.tif
- Supplementary Table S1.docx
- Video1HV-AzV redirection20221224.mp4
